# Supplementary material for: Lineage-specific gene radiations underlie the evolution of novel betalain pigmentation in Caryophyllales
Source: New Phytol. 2015 May 13;207(4):1170–80. doi: 10.1111/nph.13441 (PMC4557044; doi:10.1111/nph.13441)
Supplement: Supplementary file 2 — Table S1 Sources of the transcriptome data [file nph0207-1170-sd2.xls]

## Sheet: Table S1
Table S1 Sources of the transcriptome data
Taxon	Source	Abbreviated Taxon ID	Accession code	Citation
Aizoaceae_Cypselea_humifusum	1KP	GJNX	GJNX	GigaScience 2014, 3:17 doi:10.1186/2047-217X-3-17
Aizoaceae_Delosperma_echinatum	1KP	BJKT	BJKT	GigaScience 2014, 3:17 doi:10.1186/2047-217X-3-17
Aizoaceae_Sesuvium_portulacastrum	1KP	HZTS	HZTS	GigaScience 2014, 3:17 doi:10.1186/2047-217X-3-17
Aizoaceae_Sesuvium_verrucosum	1KP	EDIT	EDIT	GigaScience 2014, 3:17 doi:10.1186/2047-217X-3-17
Aizoaceae_Trianthemum_portulacastrum	1KP	OMYK	OMYK	GigaScience 2014, 3:17 doi:10.1186/2047-217X-3-17
Aizoaceae_Zaleya_pentandra	1KP	BERS	BERS	GigaScience 2014, 3:17 doi:10.1186/2047-217X-3-17
Amaranthaceae_Aerva_lanata	1KP	PDQH	PDQH	GigaScience 2014, 3:17 doi:10.1186/2047-217X-3-17
Amaranthaceae_Aerva_javanica	1KP	HDSY	HDSY	GigaScience 2014, 3:17 doi:10.1186/2047-217X-3-17
Amaranthaceae_Alternanthera_brasiliana	1KP	ZBPY	ZBPY	GigaScience 2014, 3:17 doi:10.1186/2047-217X-3-17
Amaranthaceae_Alternanthera_caracasana	1KP	OHKC	OHKC	GigaScience 2014, 3:17 doi:10.1186/2047-217X-3-17
Amaranthaceae_Alternanthera_sessilis	1KP	BWRK	BWRK	GigaScience 2014, 3:17 doi:10.1186/2047-217X-3-17
Amaranthaceae_Alternanthera_tenella	1KP	EYRD	EYRD	GigaScience 2014, 3:17 doi:10.1186/2047-217X-3-17
Amaranthaceae_Amaranthus_cruentus	1KP	XSSD	XSSD	GigaScience 2014, 3:17 doi:10.1186/2047-217X-3-17
Amaranthaceae_Amaranthus_retroflexus	1KP	WMLW	WMLW	GigaScience 2014, 3:17 doi:10.1186/2047-217X-3-17
Amaranthaceae_Atriplex_hortensis	1KP	ONLQ	ONLQ	GigaScience 2014, 3:17 doi:10.1186/2047-217X-3-17
Amaranthaceae_Atriplex_prostrata	1KP	AAXJ	AAXJ	GigaScience 2014, 3:17 doi:10.1186/2047-217X-3-17
Amaranthaceae_Atriplex_rosea	1KP	CBJR	CBJR	GigaScience 2014, 3:17 doi:10.1186/2047-217X-3-17
Amaranthaceae_Bassia_scoparia	1KP	WGET	WGET	GigaScience 2014, 3:17 doi:10.1186/2047-217X-3-17
Amaranthaceae_Beta_maritima	1KP	FVXD	FVXD	GigaScience 2014, 3:17 doi:10.1186/2047-217X-3-17
Amaranthaceae_Blutaparon_vermiculare	1KP	CUTE	CUTE	GigaScience 2014, 3:17 doi:10.1186/2047-217X-3-17
Amaranthaceae_Chenopodium_quinoa	1KP	SMMC	SMMC	GigaScience 2014, 3:17 doi:10.1186/2047-217X-3-17
Basellaceae_Basella_alba	1KP	CTYH	CTYH	GigaScience 2014, 3:17 doi:10.1186/2047-217X-3-17
Cactaceae_Lophophora_williamsii	1KP	CPKP	CPKP	GigaScience 2014, 3:17 doi:10.1186/2047-217X-3-17
Cactaceae_Pereskia_aculeata	1KP	JLOV	JLOV	GigaScience 2014, 3:17 doi:10.1186/2047-217X-3-17
Caryophyllaceae_Polycarpaea_repens	1KP	RXEN	RXEN	GigaScience 2014, 3:17 doi:10.1186/2047-217X-3-17
Caryophyllaceae_Saponaria_officinalis	1KP	SKNL	SKNL	GigaScience 2014, 3:17 doi:10.1186/2047-217X-3-17
Caryophyllaceae_Schiedea_membranacea	1KP	OLES	OLES	GigaScience 2014, 3:17 doi:10.1186/2047-217X-3-17
Caryophyllaceae_Silene_latifolia	1KP	FZQN	FZQN	GigaScience 2014, 3:17 doi:10.1186/2047-217X-3-17
Caryophyllaceae_Spergularia_media	1KP	TJES	TJES	GigaScience 2014, 3:17 doi:10.1186/2047-217X-3-17
Frankeniaceae_Frankenia_laevis	1KP	WPYJ	WPYJ	GigaScience 2014, 3:17 doi:10.1186/2047-217X-3-17
Microteaceae_Microtea_debilis	1KP	YNFJ	YNFJ	GigaScience 2014, 3:17 doi:10.1186/2047-217X-3-17
Molluginaceae_Mollugo_cerviana	1KP	RNBN	RNBN	GigaScience 2014, 3:17 doi:10.1186/2047-217X-3-17
Molluginaceae_Mollugo_nudicaulis	1KP	SCAO	SCAO	GigaScience 2014, 3:17 doi:10.1186/2047-217X-3-17
Molluginaceae_Mollugo_pentaphylla	1KP	KJAA	KJAA	GigaScience 2014, 3:17 doi:10.1186/2047-217X-3-17
Molluginaceae_Mollugo_verticillata	1KP	NXTS	NXTS	GigaScience 2014, 3:17 doi:10.1186/2047-217X-3-17
Nepenthaceae_Nepenthes_alata	1KP	WQUF	WQUF	GigaScience 2014, 3:17 doi:10.1186/2047-217X-3-17
Nyctaginaceae_Allionia_incarnata	1KP	HMFE	HMFE	GigaScience 2014, 3:17 doi:10.1186/2047-217X-3-17
Nyctaginaceae_Boerhavia_burbidgeana	1KP	VJPU	VJPU	GigaScience 2014, 3:17 doi:10.1186/2047-217X-3-17
Nyctaginaceae_Boerhavia_coccinea	1KP	ZBTA	ZBTA	GigaScience 2014, 3:17 doi:10.1186/2047-217X-3-17
Nyctaginaceae_Bougainvillea_spectabilis	1KP	JAFJ	JAFJ	GigaScience 2014, 3:17 doi:10.1186/2047-217X-3-17
Nyctaginaceae_Mirabilis_jalapa	1KP	JGAB	JGAB	GigaScience 2014, 3:17 doi:10.1186/2047-217X-3-17
Physenaceae_Physena_madagascariensis	1KP	RUUB	RUUB	GigaScience 2014, 3:17 doi:10.1186/2047-217X-3-17
Phytolaccaceae_Hilleria_latifolia	1KP	SFKQ	SFKQ	GigaScience 2014, 3:17 doi:10.1186/2047-217X-3-17
Phytolaccaceae_Petiveria_alliacea	1KP	AZBL	AZBL	GigaScience 2014, 3:17 doi:10.1186/2047-217X-3-17
Phytolaccaceae_Phytolacca_americana	1KP	BKQU	BKQU	GigaScience 2014, 3:17 doi:10.1186/2047-217X-3-17
Phytolaccaceae_Phytolacca_bogotensis	1KP	MRKX	MRKX	GigaScience 2014, 3:17 doi:10.1186/2047-217X-3-17
Plumbaginaceae_Limonium_spectabile	1KP	WOBD	WOBD	GigaScience 2014, 3:17 doi:10.1186/2047-217X-3-17
Polygonaceae_Polygonum_convolvulus	1KP	FYSJ	FYSJ	GigaScience 2014, 3:17 doi:10.1186/2047-217X-3-17
Portulacaceae_Portulaca_amilis	1KP	LDEL	LDEL	GigaScience 2014, 3:17 doi:10.1186/2047-217X-3-17
Portulacaceae_Portulaca_cryptopetala	1KP	LLQV	LLQV	GigaScience 2014, 3:17 doi:10.1186/2047-217X-3-17
Portulacaceae_Portulaca_grandiflora	1KP	CPLT	CPLT	GigaScience 2014, 3:17 doi:10.1186/2047-217X-3-17
Portulacaceae_Portulaca_molokiniensis	1KP	UQCB	UQCB	GigaScience 2014, 3:17 doi:10.1186/2047-217X-3-17
Portulacaceae_Portulaca_oleracea	1KP	EZGR	EZGR	GigaScience 2014, 3:17 doi:10.1186/2047-217X-3-17
Portulacaceae_Portulaca_pilosa	1KP	IWIS	IWIS	GigaScience 2014, 3:17 doi:10.1186/2047-217X-3-17
Portulacaceae_Portulaca_suffruticosa	1KP	GCYL	GCYL	GigaScience 2014, 3:17 doi:10.1186/2047-217X-3-17
Portulacaceae_Portulaca_umbraticola	1KP	BLWH	BLWH	GigaScience 2014, 3:17 doi:10.1186/2047-217X-3-17
Sarcobataceae_Sarcobatus_vermiculatus	1KP	GIWN	GIWN	GigaScience 2014, 3:17 doi:10.1186/2047-217X-3-17
Simmondsiaceae_Simmondsia_chinensis	1KP	CVDF	CVDF	GigaScience 2014, 3:17 doi:10.1186/2047-217X-3-17
Talinaceae_Talinum_sp	1KP	LKKX	LKKX	GigaScience 2014, 3:17 doi:10.1186/2047-217X-3-17
Actinidiaceae_Actinidia_chinensis	Genome	Achn		http://www.phytozome.net
Amaranthaceae_Beta_vulgaris	Genome	Beta		http://www.phytozome.net
Brassicaceae_Arabidopsis_thaliana	Genome	Arab		http://www.phytozome.net
Caryophyllaceae_Dianthus_caryophyllus	Genome	dica		http://www.phytozome.net
Lentibulariaceae_Utricularia_gibba	Genome	Utri		http://www.phytozome.net
Scrophulariaceae_Mimulus_guttatus	Genome	Mimu		http://www.phytozome.net
Solanaceae_Solanum_lycopersicum	Genome	Soly		http://www.phytozome.net
Amaranthaceae_Chenopodium_amaranticolor	SRA	Cham	SRX151423	http://www.ncbi.nlm.nih.gov/pubmed/23029338
Amaranthaceae_Salicornia_europaea	SRA	Saeu	SRX302090	http://www.ncbi.nlm.nih.gov/pubmed/24265831
Caryophyllaceae_Diathus_superbus	SRA	Disu	SRX096112	http://www.ncbi.nlm.nih.gov/sra
Caryophyllaceae_Saponaria_vaccaria	SRA	Sava	SRX202889	http://www.ncbi.nlm.nih.gov/sra
Caryophyllaceae_Silene_latifoliaSRA	SRA	Sila	SRX118777-SRX118782	http://www.ncbi.nlm.nih.gov/pubmed/22529744
Caryophyllaceae_Silene_vulgaris	SRA	Sivu	SRX096120	http://www.ncbi.nlm.nih.gov/sra
Droseraceae_Dionaea_muscipula	SRA	Dimu	SRX312294	SRA data set not public anymore
Nyctaginaceae_Anulocaulis_leiosolenus	SRA	MJM1070	SRX717838	http://www.ncbi.nlm.nih.gov/sra
Nyctaginaceae_Bougainvillea_stipitata	SRA	SFB32	SRX718672	http://www.ncbi.nlm.nih.gov/sra
Nyctaginaceae_Guapira_obtusata	SRA	SFB27	SRX718384	http://www.ncbi.nlm.nih.gov/sra
Nyctaginaceae_Pisonia_aculeata	SRA	SFB28	SRX718389	http://www.ncbi.nlm.nih.gov/sra
Phytolaccaceae_Rivina_humilis	SRA	MJM1651	SRX718277	http://www.ncbi.nlm.nih.gov/sra
Phytolaccaceae_Seguieria_aculeata	SRA	SFB30	SRX718486	http://www.ncbi.nlm.nih.gov/sra
Polygonaceae_Fagopyrum_esculentum	SRA	Faes	SRX112838	http://www.ncbi.nlm.nih.gov/sra
Polygonaceae_Polygonum_cuspidatum	SRA	Pocu	SRX079484	http://www.ncbi.nlm.nih.gov/pubmed/22645089
Polygonaceae_Rheum_nobile	SRA	Rhno	SRX621187	http://www.ncbi.nlm.nih.gov/sra
Polygonaceae_Rheum_rhabarbarum	SRA	Rhrh	SRX286365	http://www.ncbi.nlm.nih.gov/sra
Polygonaceae_Rumex_acetosa	SRA	Ruac	ERX190940	http://www.ncbi.nlm.nih.gov/sra
Polygonaceae_Rumex_palustris	SRA	Rupa	ERX190941,ERX190942
Tamaricaceae_Reaumuria_trigyna	SRA	Retr	SRX099851,SRX105466
Tamaricaceae_Tamarix_hispida	SRA	Tama	All 8 runs in PRJNA170420	http://link.springer.com/article/10.1007%2Fs11103-013-0124-2
Achatocarpaceae_Phaulothamnus_spinescens	This study	MJM1677	http://www.ncbi.nlm.nih.gov/bioproject/280277.
Amaranthaceae_Froelichia_floridana	This study	MJM1665	http://www.ncbi.nlm.nih.gov/bioproject/280277.
Caryophyllaceae_Cerastium_arvense	This study	MJM1767	http://www.ncbi.nlm.nih.gov/bioproject/280277.
Caryophyllaceae_Drymaria_cordata	This study	LCMsn	http://www.ncbi.nlm.nih.gov/bioproject/280277.
Droseraceae_Aldrovanda_vesiculosa	This study	MJM1652	http://www.ncbi.nlm.nih.gov/bioproject/280277.
Nyctaginaceae_Abronia_carletonii	This study	MJM1751	http://www.ncbi.nlm.nih.gov/bioproject/280277.
Nyctaginaceae_Acleisanthes_lanceolata	This study	MJM1741	http://www.ncbi.nlm.nih.gov/bioproject/280277.
Nyctaginaceae_Acleisanthes_obtusa	This study	MJM1697	http://www.ncbi.nlm.nih.gov/bioproject/280277.
Nyctaginaceae_Cyphomeris_gypsophiloides	This study	MJM1714	http://www.ncbi.nlm.nih.gov/bioproject/280277.
Nyctaginaceae_Mirabilis_multiflora	This study	MJM1771	http://www.ncbi.nlm.nih.gov/bioproject/280277.
Nyctaginaceae_Pisonia_umbellifera	This study	SFB29	http://www.ncbi.nlm.nih.gov/bioproject/280277.
Phytolaccaceae_Ercilla_volubilis_?vine	This study	MJM1649	http://www.ncbi.nlm.nih.gov/bioproject/280277.
Phytolaccaceae_Phytolacca_dioica	This study	SFB31	http://www.ncbi.nlm.nih.gov/bioproject/280277.
Polygonaceae_Antigonon_leptopus_?vine	This study	MJM1811	http://www.ncbi.nlm.nih.gov/bioproject/280277.
