# Supplementary material for: Lineage-specific gene radiations underlie the evolution of novel betalain pigmentation in Caryophyllales
Source: New Phytol. 2015 May 13;207(4):1170–80. doi: 10.1111/nph.13441 (PMC4557044; doi:10.1111/nph.13441)
Supplement: Supplementary file 3 — Table S2 Information for 14 newly sequenced transcriptomes: provenance, herbarium vouchers, type of material [file nph0207-1170-sd3.xlsx]

## Sheet: betalain_14taxa_sra.csv
Table S2 Information for 14 newly sequenced transcriptomes: provenance, herbarium vouchers, type of material
Taxon code	Collection locality	Voucher	Family	Genus	Species	Authority	Tissue	RNA extraction	RNA extraction methods	Library prep	multiplex
MJM1649	Cultivated at Oberlin College greenhouse; acquired from Far Reaches Farm, Port Townsend, Washington, USA.	Michael J. Moore 1649 (OC)	Phytolaccaceae	Ercilla	volubilis	(Bertero) Moq.	Flowers	3/16/2012 MJM	Aurum	10/25/2013 MJM,Shiva,YY TruSeq stranded mRNA	12 for 2 lanes HiSeq2000
MJM1652	United States, Virginia, Caroline County: Meadowview Biological Station.	Michael J. Moore 1652 (OC)	Droseraceae	Aldrovanda	vesiculosa	L.	Young leaves and traps	5/16/2012 MJM YY	Aurum	10/25/2013 MJM,Shiva,YY TruSeq stranded mRNA	12 for 2 lanes HiSeq2000
MJM1697	United States, Texas, Zapata County: Along US 83, Zapata.	Michael J. Moore 1697 (OC)	Nyctaginaceae	Acleisanthes	obtusa	(Choisy) Standl.	Young leaves	10/23/2013 MJM,Shiva,YY	Trizol + Turbo DNA-free	10/25/2013 MJM,Shiva,YY TruSeq stranded mRNA	12 for 2 lanes HiSeq2000
MJM1741	United States, Texas, Winkler County: Along Winkler County Rd. 101, ca 5 mi N of jct w/ TX 302.	Michael J. Moore 1741 (OC)	Nyctaginaceae	Acleisanthes	lanceolata	(Wooton) R.A.Levin	Young leaves	10/23/2013 MJM,Shiva,YY	Trizol + Turbo DNA-free	10/25/2013 MJM,Shiva,YY TruSeq stranded mRNA	12 for 2 lanes HiSeq2000
MJM1751	United States, Texas, Culberson County: Along FM 652 ca 25 mi W of Orla.	Michael J. Moore 1751 (OC)	Nyctaginaceae	Abronia	nealleyi	Standl.	Young leaves	10/21/2013 MJM,Shiva,YY	Trizol + Turbo DNA-free	10/25/2013 MJM,Shiva,YY TruSeq stranded mRNA	12 for 2 lanes HiSeq2000
MJM1771	United States, New Mexico, Lincoln County: Along NM 55 approx. 0.5 mi W of jct w/ US 54.	Michael J. Moore 1771 (OC)	Nyctaginaceae	Mirabilis	multiflora	(Torr.) A.Gray	Young leaves	10/22/2013 MJM,Shiva,YY	Trizol + Turbo DNA-free	10/25/2013 MJM,Shiva,YY TruSeq stranded mRNA	12 for 2 lanes HiSeq2000
SFB29	Cultivated at Royal Botanic Gardens, Kew, United Kingdom.	Kew Living Collection #1986-3623	Nyctaginaceae	Pisonia	umbellifera	(J.R.Forst. & G.Forst.) Seem.	Leaves	March 2012 SFB		10/25/2013 MJM,Shiva,YY TruSeq stranded mRNA	12 for 2 lanes HiSeq2000
SFB31	Cultivated at Royal Botanic Gardens, Kew, United Kingdom.	Kew Living Collection #1963-34101	Phytolaccaceae	Phytolacca	dioica	L.	Leaves	March 2012 SFB		10/25/2013 MJM,Shiva,YY TruSeq stranded mRNA	12 for 2 lanes HiSeq2000
LCMsn	United States, Florida, Alachua County: Gainesville, University of Florida campus.	Lucas C. Majure 3403 (FLAS)	Caryophyllaceae	Drymaria	cordata	(L.) Willd. ex Schult.	Young leaves	Dec 2013 MJM	Aurum	Dec 2013 MJM TruSeq stranded mRNA	8 per lane HiSeq2000
MJM1665	United States, Texas, Caldwell County: along FM 713 between McMahan and Delhi, just W of jct w/ Taylorville Rd.	Michael J. Moore 1665 (OC)	Amaranthaceae	Froelichia	latifolia	R.A.McCauley	Young leaves	Dec 2013 MJM	Aurum	Dec 2013 MJM TruSeq stranded mRNA	8 per lane HiSeq2000
MJM1677	United States, Texas, Kleberg County: Along Kleberg County Road 1155 S, approx 0.1 mi N of jct w/ FM 771.	Michael J. Moore 1677 (OC)	Achatocarpaceae	Phaulothamnus	spinescens	A.Gray	Young leaves	Dec 2013 MJM	Aurum	Dec 2013 MJM TruSeq stranded mRNA	8 per lane HiSeq2000
MJM1714	United States, Texas, Val Verde County: Along US 90 W of Langtry.	Michael J. Moore 1714 (OC)	Nyctaginaceae	Cyphomeris	gypsophiloides	(M.Martens & Galeotti) Standl.	Young leaves	Dec 2013 MJM	Aurum	Dec 2013 MJM TruSeq stranded mRNA	8 per lane HiSeq2000
MJM1767	United States, New Mexico, Otero County: Along NM 130 a few miles E of jct w/ road to Sunspot.	Michael J. Moore 1767 (OC)	Caryophyllaceae	Cerastium	arvense	L.	Young leaves	Dec 2013 MJM	Aurum	Dec 2013 MJM TruSeq stranded mRNA	8 per lane HiSeq2000
MJM1811	United States, Texas, Travis County: Cultivated in Austin.	Michael J. Moore 1811 (OC)	Polygonaceae	Antigonon	leptopus	Hook. & Arn.	Young leaves	Dec 2013 MJM	Aurum	Dec 2013 MJM TruSeq stranded mRNA	8 per lane HiSeq2000
