# Supplementary material for: Lineage-specific gene radiations underlie the evolution of novel betalain pigmentation in Caryophyllales
Source: New Phytol. 2015 May 13;207(4):1170–80. doi: 10.1111/nph.13441 (PMC4557044; doi:10.1111/nph.13441)
Supplement: Supplementary file 4 — Table S3 List of 4,5-dioxygenase (DODA) gene accessions and corresponding taxa [file nph0207-1170-sd4.xlsx]

## Sheet: Sheet1
Table S3 List of 4,5-dioxygenase (DODA) gene accessions and corresponding taxa
Family	Species	Unique identifier
Achatocarpaceae	Phaulothamnus spinescens	c14950_g1_i1_1_321_plus
	Phaulothamnus spinescens	c31473_g1_i1_242_1045_plus
Actinidiaceae	Actinidia chinensis	215541
Aizoaceae	Cypselea humifusum	18594
	Cypselea humifusum	6098
	Delosperma echinatum	65143
	Delosperma echinatum	7254
	Sesuvium portulacastrum	14720
	Sesuvium portulacastrum	22930
	Sesuvium portulacastrum	24229
	Sesuvium verrucosum	12583
	Sesuvium verrucosum	71221
	Sesuvium verrucosum	8206
	Trianthemum portulacastrum	24242
	Trianthemum portulacastrum	24244
	Zaleya pentandra	10890
Amaranthaceae	Aerva lanata	13704
	Aerva persica	128426
	Aerva persica	129179
	Alternanthera brasiliensis	166814
	Alternanthera brasiliensis	33541
	Alternanthera brasiliensis	35845
	Alternanthera brasiliensis	4151
	Alternanthera caracasana	31786
	Alternanthera caracasana	38994
	Alternanthera sessilis	4461
	Alternanthera sessilis	6801
	Alternanthera sessilis	84709
	Alternanthera tenella	16047
	Alternanthera tenella	20311
	Alternanthera tenella	20312
	Amaranthus cruentus	14961
	Amaranthus cruentus	79690
	Amaranthus cruentus	81021
	Amaranthus retroflexus	805
	Atriplex hortensis	3807
	Atriplex hortensis	3964
	Atriplex hortensis	62354
	Atriplex prostrata	49894
	Atriplex prostrata	53380
	Atriplex rosea	11989
	Atriplex rosea	62883
	Bassia scoparia	10103
	Bassia scoparia	41016
	Bassia scoparia	5035
	Bassia scoparia	5403
	Beta maritima	59009
	Beta vulgaris	2_030650_ptjc_t1
	Beta vulgaris	4_077370_kucj_t1
	Beta vulgaris	4_077940_snqf_t1
	Beta vulgaris	4_077970_spoh_t1
	Beta vulgaris	4_078020_hmhd_t1
	Beta vulgaris	4_078040_epmy_t1
	Beta vulgaris	4_078070_jqdf_t1
	Beta vulgaris	HQ656027
	Beta vulgarisx	AJ583017
	Blutaparon vermiculare	12635
	Blutaparon vermiculare	3331
	Blutaparon vermiculare	55082
	Blutaparon vermiculare	59577
	Chenopodium quinoa	140887
	Chenopodium quinoa	141743
	Chenopodium quinoa	36526
	Froelichia floridana	c24782_g1_i1_2_769_plus
	Froelichia floridana	c45203_g1_i1_244_1179_plus
	Froelichia floridana	c47058_g1_i1_122_955_plus
	Froelichia floridana	c61752_g1_i1_2_358_plus
	Salicornia europaea	GAIA01011644_1_156_1055_minus
	Salicornia europaea	GAIA01020647_1_2_349_plus
	Salicornia europaea	GAIA01050731_1_3_446_minus
	Salicornia europaea	GAIA01075260_1_50_1063_minus
Basellaceae	Basella alba	10747
	Basella alba	23542
	Basella alba	24974
Brassicaceae	Arabidopsis thaliana	AT4G15093_1__PACid_19645758
Cactaceae	Lophophora williamsii	5479
	Lophophora williamsii	99646
	Pereskia aculeata	18553
	Pereskia aculeata	2011
	Pereskia aculeata	22208
	Peteveria alliacea	13786
	Peteveria alliacea	29256
Caryophyllaceae	Cerastium arvense	c51531_g1_i1_101_916_plus
	Dianthus caryophyllus	29848_1
	Dianthus superbus	c17553_g1_i1_304_1287_minus
	Dianthus superbus	c23429_g2_i1_2_889_plus
	Dionaea muscipula	c36139_g1_i5_3_767_plus
	Drymaria cordata	c74035_g1_i1_284_1084_plus
	Polycarpaea repens	78622
	Saponaria officinalis	9546
	Saponaria vaccaria	c43883_g1_i1_1_939_plus
	Schiedea membranacea	7361
	Silene latifolia	86633
	Silene latifolia	c48254_g1_i1_3_980_plus
	Silene latifolia	c48254_g1_i2_3_971_plus
	Silene latifolia	c88891_g1_i1_1_723_plus
	Silene vulgaris	c59654_g1_i2_124_939_minus
	Silene vulgaris	c62184_g1_i1_253_1173_minus
	Spergularia media	66574
	Spergularia media	8854
Droseraceae	Aldrovanda vesiculosa	c42847_g1_i1_2_1027_plus
Microteaceae	Microtea debilis	174616
	Microtea debilis	17540
Molluginaceae	Mollugo cerviana	40369
	Mollugo pentaphylla	119699
	Mollugo verticillata	40080
Nepenthaceae	Nepenthes alata	16169
	Nepenthes alata	16170
Nyctaginaceae	Abronia carletonii	c32119_g1_i1_1_690_plus
	Abronia carletonii	c44942_g1_i1_1_897_plus
	Abronia carletonii	c78591_g1_i1_205_1020_plus
	Abronia carletonii	c80515_g1_i1_49_849_plus
	Acleisanthes lanceolata	c10445_g1_i1_82_978_plus
	Acleisanthes lanceolata	c44881_g1_i1_126_1049_plus
	Acleisanthes lanceolata	c48276_g2_i1_1_858_plus
	Acleisanthes lanceolata	c64621_g1_i1_3_911_plus
	Acleisanthes lanceolata	c72451_g1_i1_3_590_plus
	Acleisanthes obtusa	c17457_g1_i1_2_565_plus
	Acleisanthes obtusa	c41437_g1_i1_2_835_plus
	Acleisanthes obtusa	c55541_g1_i1_1_621_plus
	Acleisanthes obtusa	c56128_g1_i1_69_884_plus
	Acleisanthes obtusa	c75268_g1_i1_3_893_plus
	Allionia incarnata	101428
	Anulocaulis leiosolenus	c20308_g1_i1_3_338_minus
	Anulocaulis leiosolenus	c75337_g1_i1_1_405_minus
	Anulocaulis leiosolenus	c90036_g1_i1_313_1083_minus
	Anulocaulis leiosolenus	c91890_g2_i1_326_1117_plus
	Anulocaulis leiosolenus	c91890_g3_i1_2_913_plus
	Anulocaulis leiosolenus	c92836_g1_i1_94_900_minus
	Anulocaulis leiosolenus	c95830_g1_i1_3_1001_plus
	Boerhavia burbidgeana	104299
	Boerhavia burbidgeana	1861
	Boerhavia burbidgeana	20091
	Boerhavia burbidgeana	94025
	Boerhavia coccinea	112529
	Boerhavia coccinea	119203
	Boerhavia coccinea	121279
	Boerhavia coccinea	15112
	Bougainvillea spectabilis	38470
	Bougainvillea spectabilis	144046
	Bougainvillea spectabilis	29830
	Bougainvillea stipitata	c27585_g1_i2_1_990_plus
	Bougainvillea stipitata	c50263_g1_i1_68_862_plus
	Bougainvillea stipitata	c50951_g1_i2_89_895_plus
	Cyphomeris gypsophiloides	c14559_g1_i1_1_918_plus
	Cyphomeris gypsophiloides	c16219_g1_i1_2_838_plus
	Cyphomeris gypsophiloides	c51449_g1_i1_28_819_plus
	Cyphomeris gypsophiloides	c52883_g1_i1_3_425_plus
	Cyphomeris gypsophiloides	c64054_g1_i1_83_889_plus
	Guapira obtusata	c27730_g1_i1_165_1040_minus
	Guapira obtusata	c33621_g2_i2_1_342_plus
	Guapira obtusata	c52210_g1_i1_324_1325_minus
	Mirabilis jalapa	120602
	Mirabilis jalapa	120836
	Mirabilis jalapa	121294
	Mirabilis jalapa	22212
	Mirabilis jalapa	8627
	Mirabilis jalapa	AB435372
	Mirabilis multiflora	c68642_g1_i1_1_918_plus
	Mirabilis multiflora	c92646_g1_i1_162_1016_plus
	Mirabilis multiflora	c93647_g1_i1_58_873_plus
	Pisonia aculeata	c43107_g1_i2_2_343_plus
	Pisonia aculeata	c43107_g2_i1_1_645_minus
	Pisonia aculeata	c51716_g1_i1_73_879_plus
	Pisonia aculeata	c54069_g1_i1_128_922_minus
	Pisonia umbellifera	c24639_g1_i2_2_892_plus
	Pisonia umbellifera	c24639_g2_i1_2_982_plus
	Pisonia umbellifera	c25076_g4_i1_1_585_plus
	Pisonia umbellifera	c81050_g1_i1_122_916_plus
Physenaceae	Physena madagascariensis	83959
Phytolaccaceae	Ercilla volubilis	c20902_g1_i1_1_306_minus
	Ercilla volubilis	c20902_g2_i1_1615_2541_plus
	Ercilla volubilis	c20902_g3_i1_100_900_plus
	Ercilla volubilis	c23665_g1_i1_1_918_plus
	Hilleria latifolia	92068
	Phytolacca americana	14690
	Phytolacca americana	19681
	Phytolacca americana	24205
	Phytolacca americana	40
	Phytolacca bogotensis	15241
	Phytolacca bogotensis	15242
	Phytolacca bogotensis	19495
	Phytolacca bogotensis	92320
	Phytolacca dioica	c1167_g1_i1_75_827_plus
	Phytolacca dioica	c20311_g1_i1_87_1022_plus
	Phytolacca dioica	c54691_g1_i1_271_1071_plus
	Rivina humilis	c5896_g1_i1_180_974_plus
	Rivina humilis	c87508_g1_i1_435_878_plus
	Rivina humilis	c95430_g1_i1_2_559_plus
	Seguieria aculeata	c65078_g1_i1_104_913_minus
	Seguieria aculeata	c68248_g4_i1_410_757_minus
	Seguieria aculeata	c83668_g1_i1_3_509_plus
	Seguieria aculeata	c83820_g1_i1_56_877_plus
Plumbaginaceae	Limonium spectabile	83275
Polygonaceae	Antigonon leptopus	c42869_g1_i1_147_1157_plus
	Fagopyrum esculentum	c43237_g1_i5_297_1118_minus
	Polygonum convolvulus	4224
	Polygonum cuspidatum	c33687_g1_i1_209_1216_minus
	Rheum nobile	c29401_g1_i1_200_1174_minus
	Rheum rhabarbarum	c33949_g1_i1_135_947_plus
	Rheum rhabarbarum	c34936_g1_i1_1_876_plus
	Rheum rhabarbarum	c69479_g3_i2_1_834_plus
	Rheum rhabarbarum	c9886_g1_i1_1_312_minus
	Rivina humilis	c106613_g1_i1_226_1032_plus
	Rumex acetosa	c23598_g1_i2_214_1029_minus
	Rumex palustris	c24227_g1_i1_1350_2378_minus
Portulacaceae	Portulaca amilis	11181
	Portulaca amilis	3984
	Portulaca amilis	54235
	Portulaca cryptopetala	135233
	Portulaca cryptopetala	21090
	Portulaca cryptopetala	2281
	Portulaca cryptopetala	2282
	Portulaca cryptopetala	29905
	Portulaca cryptopetala	7994
	Portulaca grandiflora	46502
	Portulaca grandiflora	7650
	Portulaca grandiflora	9459
	Portulaca grandiflora	AJ580598
	Portulaca molokiniensis	14174
	Portulaca molokiniensis	16138
	Portulaca oleracea	24213
	Portulaca oleracea	34703
	Portulaca oleracea	37502
	Portulaca oleracea	37879
	Portulaca oleracea	38211
	Portulaca pilosa	4065
	Portulaca pilosa	4066
	Portulaca pilosa	9846
	Portulaca suffruticosa	3459
	Portulaca suffruticosa	5462
	Portulaca suffruticosa	5979
	Portulaca umbraticola	102048
	Portulaca umbraticola	13627
	Portulaca umbraticola	22490
Sarcobataceae	Sarcobatus vermiculatus	17871
	Sarcobatus vermiculatus	5546
Scrophulariaceae	Mimulus guttatus	A01171_1__PACid_28939981
	Mimulus guttatus	D02189_1__PACid_28928141
Simmondsiaceae	Simmondsia chinnensis	100924
Solanaceae	Solanum lycopersicum	c01g090180_2_1__PACid_27299948
	Solanum lycopersicum	c11g072550_1_1__PACid_27295674
Talinaceae	Talinum sp	10543
	Talinum sp	12607
	Talinum sp	76453
Tamaricaceae	Reaumuria trigyna	c28877_g1_i1_292_1230_minus
	Tamarix hispida	c59761_g1_i1_180_1118_plus
	Frankenia laevis	4934
