# Supplementary material for: Lineage-specific gene radiations underlie the evolution of novel betalain pigmentation in Caryophyllales
Source: New Phytol. 2015 May 13;207(4):1170–80. doi: 10.1111/nph.13441 (PMC4557044; doi:10.1111/nph.13441)
Supplement: Supplementary file 5 — Table S4 List of CYP76AD1 gene accessions and corresponding taxa [file nph0207-1170-sd5.xlsx]

## Sheet: CYP-copy2_cds.renamed extractio
Table S4 List of CYP76AD1 gene accessions and corresponding taxa
Family	Species	Unique identifier
Achatocarpaceae	Phaulothamnus spinescens	c4391_g1_i1_1_1278_plus
	Phaulothamnus spinescens	c15949_g2_i1_1_570_plus
	Phaulothamnus spinescens	c18592_g1_i1_2_568_plus
	Phaulothamnus spinescens	c38848_g1_i1_139_1653_plus
	Phaulothamnus spinescens	c72107_g1_i1_152_1639_plus
	Phaulothamnus spinescens	c80028_g1_i1_156_734_plus
	Physena madagascariensis	11177
Aizoaceae	Cypselea humifusa	4903
	Cypselea humifusa	77848
	Delosperma echinatum	64729
	Sesuvium portulacastrum	101573
	Sesuvium verrucosum	67193
	Sesuvium verrucosum	70605
	Trianthemum portulacastrum	133524
	Trianthemum portulacastrum	21680
	Trianthemum portulacastrum	65546
	Zaleya pentandra	54447
Amaranthaceae	Aerva lanata	11440
	Aerva persica	123833
	Aerva persica	127052
	Aerva persica	128648
	Aerva persica	2520
	Alternanthera brasiliana	170197
	Alternanthera caracasana	16627
	Alternanthera caracasana	184936
	Alternanthera caracasana	38936
	Alternanthera caracasana	40269
	Alternanthera seesilis	3100
	Alternanthera sessilis	15776
	Alternanthera sessilis	74635
	Alternanthera tenelia	12939
	Alternanthera tenelia	12940
	Alternathera sessilis	15777
	Amaranthus cruentus	14699
	Amaranthus cruentus	17897
	Amaranthus cruentus	78507
	Amaranthus cruentus	83066
	Atriplex prostrata	54991
	Bassia scoparia	1417
	Bassia scoparia	9428
	Bassia scoparia	977
	Beta maritima	10369
	Beta maritima	8922
	Beta vulgaris	gi_356968415_gb_HQ656023_1
	Beta vulgaris	1_001290_xkhk_t1
	Beta vulgaris	1_001300_sidm_t1
	Beta vulgaris	2_030670_ucyh_t1
	Beta vulgaris	9_228610_yqeq_t1
	Beta vulgaris	9_228860_ickx_t1
	Bougainvillea spectabilis	14421
	Chenopodium amaranticolor	c24374_g1_i1_3_308_minus
	Chenopodium amaranticolor	c26065_g1_i1_1_1329_minus
	Chenopodium amaranticolor	c40121_g1_i1_71_1180_plus
	Chenopodium quinoa	131799
	Chenopodium quinoa	34561
	Chenopodium quinoa	6368
	Froelichia floridana	c13203_g1_i1_217_1716_plus
	Froelichia floridana	c39002_g1_i1_1_369_plus
	Salicornia europaea	GAHZ01000477_1_184_858_plus
	Salicornia europaea	GAHZ01001449_1_3_938_minus
	Salicornia europaea	GAIA01081438_1_81_437_plus
	Salicornia europaea	SRAc11826_g1_i1_1_1500_minus
	Saponaria vaccaria	c7431_g2_i1_94_1587_plus
Bsellaceae	Basella alba	120502
Caryophyllaceae	Dianthus caryophyllus	32661_1
	Dianthus caryophyllus	32662_1
	Silene vulgaris	c44508_g1_i1_178_1692_minus
Microteaceae	Microtea debilis	13340
Molluginaceae	Mollugo cerviana	45085
	Mollugo pentaphylla	15455
	Mollugo verticillata	160544
Nyctaginaceae	Abronia carletonii	c13925_g1_i1_145_1632_plus
	Abronia carletonii	c18493_g2_i1_186_1700_plus
	Abronia carletonii	c50087_g1_i1_111_1598_plus
	Abronia carletonii	c78920_g1_i1_3_1562_plus
	Abronia carletonii	c48269_g2_i2_2_562_plus
	Acleisanthes lanceolata	c36612_g1_i1_3_308_plus
	Acleisanthes lanceolata	c48550_g1_i1_2_514_plus
	Acleisanthes lanceolata	c48780_g1_i1_62_553_plus
	Acleisanthes lanceolata	c54822_g1_i1_2_388_plus
	Acleisanthes lanceolata	c60828_g1_i1_56_1558_plus
	Acleisanthes lanceolata	c78173_g1_i1_124_1638_plus
	Acleisanthes lanceolata1	c26191_g1_i1_3_623_plus
	Allionia incarnata	102922
	Allionia incarnata	23487
	Allionia incarnata	4390
	Anulocaulis leiosolenus	c62890_g2_i1_2_535_plus
	Anulocaulis leiosolenus	c68724_g1_i1_105_419_plus
	Anulocaulis leiosolenus	c74478_g1_i1_3_344_minus
	Anulocaulis leiosolenus	c74478_g2_i1_3_464_minus
	Anulocaulis leiosolenus	c79376_g2_i2_1_429_minus
	Anulocaulis leiosolenus	c88056_g1_i1_3_434_plus
	Anulocaulis leiosolenus	c88056_g1_i2_3_653_plus
	Anulocaulis leiosolenus	c98423_g1_i1_110_664_plus
	Anulocaulis leiosolenus	c98423_g2_i1_106_1620_plus
	Boerhavia burbidgeana	15206
	Boerhavia burbidgeana	88534
	Boerhavia burbidgeana	95680
	Boerhavia coccinea	116729
	Boerhavia coccinea	21052
	Boerhavia coccinea	21053
	Guapira obtusata	c52323_g1_i1_1_531_plus
	Guapira obtusata	c60698_g1_i1_1_387_plus
	Mirabilis jalapa	121881
	Mirabilis jalapa	22091
	Mirabilis jalapa	22092
	Mirabilis jalapa	8561
	Mirabilis multiflora	c17339_g1_i1_169_1656_plus
	Mirabilis multiflora	c17339_g2_i1_144_1634_plus
	Mirabilis multiflora	c6490_g1_i1_221_823_plus
	Mirabilis multiflora	c685_g1_i1_169_1683_plus
	Mirabilis multiflora	c94272_g1_i1_99_638_plus
	Mirabilis multiflora	c95754_g1_i1_2_682_plus
	Mirabilis jalapa	gi_356968421_gb_HQ656026_1
	Pisonia aculeata	c35743_g1_i1_2_1366_plus
	Pisonia umbellifera	c57781_g1_i1_2_1582_plus
	Pisonia umbellifera	c90825_g1_i1_1_453_plus
Physenaceae	Physena madagascariensis	10959
Phytolaccaeae	Ercilla volubilis	c102262_g1_i1_79_1593_plus
	Ercilla volubilis	c119184_g1_i1_1_297_minus
	Ercilla volubilis	c22377_g1_i1_105_1589_plus
	Ercilla volubilis	c84678_g1_i1_77_1600_plus
	Hilleria latifolia	94052
	Petiveria alliacea	128910
	Phytolacca americana	100970
	Phytolacca americana	21836
	Phytolacca americana	513
	Phytolacca bogotensis	16640
	Phytolacca bogotensis	94571
	Phytolacca dioica	c73946_g1_i1_140_1633_plus
	Phytolacca dioica	c91186_g1_i1_112_1629_plus
	Rivina humilis	c122654_g1_i1_2_640_minus
	Rivina humilis	c95119_g1_i1_3_1091_minus
	Sarcobatus vermiculatus	18460
	Sarcobatus vermiculatus	78661
	Sarcobatus vermiculatus	79077
	Seguieria aculeata	c59755_g1_i1_640_2148_minus
	Seguieria aculeata	c59755_g2_i1_301_1806_minus
Portulacaceae	Portulaca amilis	11861
	Portulaca amilis	2784
	Portulaca amilis	55223
	Portulaca amilis	57804
	Portulaca grandiflora	39819
	Portulaca grandiflora	40824
	Portulaca grandiflora	41177
	Portulaca grandiflora	46852
	Portulaca molokiniensis	100793
	Portulaca molokiniensis	109158
	Portulaca molokiniensis	25290
	Portulaca molokiniensis	4977
	Portulaca oleracea	132543
	Portulaca oleracea	23622
	Portulaca oleracea	32025
	Portulaca oleracea	36415
	Portulaca oleracea	7568
	Portulaca oleracea	7914
	Portulaca suffruticosa	48002
	Portulaca umbraticola	100356
	Portulaca umbraticola	14979
	Portulaca umbraticola	19286
	Portulaca umbraticola	23868
	Portulaca umbraticola	98244
	Portuluca cryptopetala	272
	Portuluca cryptopetala	36245
Talinaceae	Talinum sp	12013
	Talinum sp	481
	Talinum sp	74380
